# Supplementary material for: Lhx8 regulates primordial follicle activation and postnatal folliculogenesis
Source: BMC Biol. 2015 Jun 16;13:39. doi: 10.1186/s12915-015-0151-3 (PMC4487509; doi:10.1186/s12915-015-0151-3)
Supplement: Additional file 5: Table S1. — RNA-seq data derived from PD7 control (Lhx8 flx/flx, Ctrl) and Lhx8 flx/flx Gdf9Cre (G9cKO) ovaries. FPKM: Fragments per kilobase of transcript per million mapped reads. The P value is calculated by Cuffdiff software; a P value of less than 0.05 is taken as significant. [file 12915_2015_151_MOESM5_ESM.xls]

## Sheet: Sheet1
Gene	Ctrl FPKM	G9cKO FPKM	P-value	Significant
Pten	8.19564	9.85357	0.414724	no
Akt1	98.4536	97.5914	0.97521	no
Akt2	64.8361	97.4108	0.173009	no
Akt3	14.6195	21.998	0.0721136	no
Pdk1	7.91501	10.1316	0.297336	no
Pik3r1	21.6511	29.0852	0.26271	no
Pik3ca	6.2359	6.07537	0.90964	no
Foxo3	17.9211	21.4921	0.430275	no
Gsk3b	9.5694	10.0606	0.826631	no
Irs1	5.01683	3.4332	0.12307	no
Irs2	3.43215	3.90654	0.699037	no
Ccnd1	17.5925	15.1737	0.51622	no
Wee1	10.7132	9.86716	0.743076	no
Cdkn1a	10.3835	10.2792	0.974182	no
Cdkn1b	44.2609	47.8529	0.733239	no
Mtor	8.44729	10.0334	0.45777	no
Rps6kb1	7.15299	7.30305	0.936542	no
Rheb	39.6051	39.6972	0.99	no
Rps6	793.069	726.631	0.873232	no
Tsc1	6.67773	7.152	0.766256	no
Tsc2	19.4005	28.0309	0.341917	no
Eif4ebp1	57.9252	77.9234	0.198049	no
Rptor	9.03322	10.5077	0.505874	no
Deptor	5.20129	7.64403	0.310105	no
Mlst8	8.68831	8.22869	0.844999	no
Rictor	4.29357	5.03595	0.503673	no
Prr5	21.1671	22.2276	0.842756	no
Mapkap1	17.6831	20.3525	0.540848	no
Lin28a	3.92709	26.5499	5.7e-11	yes
Gdf9	103.44	19.5502	3.13e-11	yes
Bmp15	3.55822	1.42409	0.0375864	yes
Amh	115.008	10.3184	0	yes
